# Supplementary material for: Novel Chimeric Peptides Based on the Enolase Peptide Antigen (CEP-1) Bearing Three Post-Translational Modifications (Citrullination, Homocitrullination and Acetylation) for Determining the Diagnosis and Severity of Rheumatoid Arthritis
Source: Int J Mol Sci. 2024 Oct 3;25(19):10654. doi: 10.3390/ijms251910654 (PMC11477004; doi:10.3390/ijms251910654)
Supplement: Supplementary file 1 [file ijms-25-10654-s001.zip]

Archive with 1 entries (1 files):
- ijms-3233063-supplementary.pdf
